# Supplementary material for: Quantifying the relationship between food sharing practices and socio-ecological variables in small-scale societies: A cross-cultural multi-methodological approach
Source: PLoS One. 2019 May 29;14(5):e0216302. doi: 10.1371/journal.pone.0216302 (PMC6541262; doi:10.1371/journal.pone.0216302)
Supplement: S4 Table — (XLSX) [file pone.0216302.s004.xlsx]

## Sheet: Complete DB
			ENVIRONMENTAL VARIABLES											ECOLOGIC AND ECONOMIC VARIABLES
														Ecology					Subsistence economy
	Society (Ehraf & literature name)	Society (D-PLACE name)	Annual mean temperature (C)	Annual temperature variance	Temperature constancy	Temperature contingency	Annual mean precipitation (mm)	Annual precipitation variance	Precipitation constancy	Precipitation contingency	Distance to coast (km)	Elevation (masl)	Slope (degrees)	Monthly mean net primary production (grams of carbon uptake per square meter of land per month)	Annual Net Primary Production Variance	Net primary production constancy	Net primary production contingency	Population size	Hunting (% dependence)	Gathering (% dependence)	Animal husbandry (% dependence)	Fishing (% dependence)	Agriculture (% dependence)
1	Copper Inuit	Copper Inuit	-14.9202	299.321	0.153579	0.282351	23634.4	197660238	0.594938	0.0769701	40.1541	68.3589	0.340828	0.143211	0.162115	0.665727	0.21228	800	37.3272	2.30415	2.30415	55.7604	2.30415
2	Blackfoot	Blackfoot	4.56871	147.004	0.213793	0.292399	35498.7	4.61386e+08	0.598619	0.0608951	793.65	733.035	0.403226	0.588605	0.602159	0.376184	0.352544	1600	74.1935	18.894	2.30415	2.30415	2.30415
3	Chipewyan	Dene	-5.32381	274.13	0.165402	0.292529	37217.3	3.56258e+08	0.628973	0.0641578	566.319	411.684	0.703532	0.550679	0.841195	0.468918	0.303917	2850	55.7604	2.30415	2.30415	37.3272	2.30415
4	Crow	Crow	3.66658	115.621	0.246295	0.290044	59029.7	1949039374	0.547853	0.127309	1128.13	1858.11	4.2627	0.777878	0.854523	0.325823	0.345703	1800	74.1935	18.894	2.30415	2.30415	2.30415
5	Guaraní	Guaraní	18.9019	9.3446	0.497736	0.185508	139788	14563130390	0.401357	0.214529	745.108	515.056	0.227583	1.01829	0.888077	0.175104	0.221822	3000	10.2439	10.2439	10.2439	20	49.2683
6	Innu Naskapi	Naskapi	-6.74041	216.678	0.19726	0.328061	46509.9	656942785	0.601955	0.102519	65.8233	197.87	1.51884	0.412766	0.586955	0.522216	0.277832	700	66.1972	9.85915	2.34742	19.2488	2.34742
7	Kaska	Kaska	-3.95822	106.122	0.236787	0.252002	64286.2	7.16712e+08	0.675778	0.0508528	325.5	1321.9	9.96743	0.67815	1.19202	0.394567	0.390956	300	38.0282	9.85915	2.34742	47.4178	2.34742
8	Mescalero Apache	Mescalero	14.0735	88.5048	0.270252	0.305786	57098.6	1321557840	0.527966	0.0541458	769.278	1035.58	0.200236	0.463272	0.108802	0.476396	0.167164	1000	38.756	38.756	2.39234	10.0478	10.0478
9	Mundurucú	Munduruku	24.7539	1.06252	0.674952	0.0998587	185573	17793645987	0.447292	0.289843	762.336	140.306	0.721988	3.55816	1.20048	0.16241	0.249437	1200	29.1866	10.0478	2.39234	19.6172	38.756
10	Stoney	Assiniboine	6.69816	165.499	0.204076	0.305041	34597.5	5.56506e+08	0.569926	0.0827857	1205	726.869	0.765968	0.41812	0.365009	0.440563	0.304823	3000	66.1972	19.2488	2.34742	9.85915	2.34742
11	Warao	Warao	26.1268	0.799405	0.709157	0.11504	62218.9	2030234328	0.544232	0.238272	85.5549	56.779	0.512658	3.59138	0.641251	0.259311	0.162524	8000	29.1866	38.756	2.39234	19.6172	10.0478
12	Tukano Makuna	Tucano	24.2379	0.226928	0.776534	0.033371	249665	8754891402	0.657946	0.143478	889.503	162.005	0.603232	3.28829	0.85287	0.212837	0.198042	2500	19.2488	2.34742	2.34742	28.6385	47.4178
13	Eastern Apache	Chiricaua	15.3226	66.7775	0.305938	0.301116	43966.7	1106010213	0.464145	0.0667158	423.452	1456.87	1.47959	0.350729	0.0813807	0.548891	0.140601	1000	37.3272	55.7604	2.30415	2.30415	2.30415
14	Jivaro	Shuar	20.9818	0.814207	0.692585	0.0835233	118612	8841008874	0.482325	0.230919	195.656	512.87	3.35809	3.90528	1.32232	0.15878	0.20897	12600	19.6172	10.0478	2.39234	10.0478	57.8947
15	Western Apache	Western Apache	12.6365	79.3973	0.284677	0.314053	48523.2	1502938242	0.441994	0.0674196	425.555	2057.38	2.89082	1.53109	0.749823	0.239587	0.273775	4700	38.0282	28.6385	2.34742	2.34742	28.6385
16	Ndyuka	Ndyuka	25.4853	0.874878	0.690957	0.0897526	98274.4	6451318535	0.52504	0.224052	69.4766	116.926	0.753492	3.81724	1.76611	0.120297	0.250856	15000	9.85915	2.34742	2.34742	9.85915	75.5869
17	Cubeo Tukano	Cubeo	23.5287	0.219065	0.777035	0.0328571	245299	8083363208	0.68032	0.135401	741.712	235.728	0.744862	3.40282	0.90918	0.199963	0.213661	2500	10.0478	10.0478	2.39234	29.1866	48.3254
18	Barrow Inupiat	Inupiat	-11.6723	154.873	0.219482	0.233209	28897.5	3.23431e+08	0.583994	0.0934774	10.3685	11.935	0.123473	0.0929286	0.0835075	0.690509	0.199387	1000	28.1106	2.30415	2.30415	64.977	2.30415
19	Nivkh	Nivkh	-3.29323	229.669	0.190103	0.342499	53529.8	1086199659	0.551686	0.0847559	5.45118	84.0364	0.661789	0.962852	1.96272	0.371196	0.335137	1481	28.6385	19.2488	2.34742	47.4178	2.34742
20	Nganasan	Nganasan	-14.7808	277.313	0.153348	0.283072	31637.2	2.58253e+08	0.61576	0.0370485	223.789	46.4002	0.523531	0.250723	0.416594	0.616587	0.228107	500	74.1935	2.30415	2.30415	18.894	2.30415
21	Chukchee	Chukchi	-12.534	178.345	0.194116	0.264498	43569.9	5.56591e+08	0.58314	0.0408738	168	93.2535	1.71884	0.420016	0.721998	0.544307	0.290845	9000	19.2488	2.34742	47.4178	28.6385	2.34742
22	Evenks	Evenk	-7.41042	256.514	0.189145	0.340797	56002.8	1858695629	0.531341	0.215556	1478.99	1344.11	3.94345	0.617719	1.16177	0.463271	0.300522	1000	48.3254	19.6172	10.0478	19.6172	2.39234
